# Supplementary material for: Establishing Behavioural Thresholds for Dogs in Animal-Assisted Services: Expert-Derived Thresholds and Field Study Comparison
Source: Animals (Basel). 2026 Apr 1;16(7):1078. doi: 10.3390/ani16071078 (PMC13071971; doi:10.3390/ani16071078)
Supplement: Supplementary file 1 [file animals-16-01078-s001.zip]

Archive with 1 entries (1 files):
- animals-4177967-supplementary Table S1.xlsx
