# Supplementary material for: Establishing Behavioural Thresholds for Dogs in Animal-Assisted Services: Expert-Derived Thresholds and Field Study Comparison
Source: Animals (Basel). 2026 Apr 1;16(7):1078. doi: 10.3390/ani16071078 (PMC13071971; doi:10.3390/ani16071078)
Supplement: Supplementary file 1 [file animals-16-01078-s001.zip › animals-4177967-supplementary Table S1.xlsx]

## Sheet: 1. Wide, slow wag
Dog	Number of sessions (out of 10 sessions) in which this occurs	Index	exp4	exp6	exp7	exp8	exp10	exp12	exp13	exp14	exp16	exp17	exp19	exp20
1	0 (never)	100	10	0	0	15	0	19	0	20	45	20	0	0
2	1	90	11	1	13	19	5	25	1	25	50	25	1	5
3	2	80	12	2	15	25	10	35	2	30	55	30	2	6
4	3	70	13	5	17	30	12	40	23	35	60	40	5	7
5	4	60	14	10	19	40	15	50	24	40	70	45	19	8
6	5	50	50	19	45	50	20	55	45	45	75	50	49	9
7	6	40	60	49	60	75	40	60	49	50	80	60	55	10
8	7	30	70	55	70	80	75	65	60	79	85	70	75	11
9	8	20	75	79	79	85	80	70	80	80	90	80	80	12
10	9	10	76	90	90	93	90	75	81	90	95	90	82	13
11	10 (always)	0	80	100	100	95	100	80	82	100	100	100	84	80

## Sheet: 2. High posture
Dog	Number of sessions (out of 10 sessions) in which this occurs	Index	exp2	exp6	exp7	exp10	exp12	exp13	exp14	exp19	exp20
1	0 (never)	100	80	70	79	100	49	49	40	79	75
2	1	90	79	60	75	70	40	45	38	75	19
3	2	80	78	50	65	45	35	40	36	40	18
4	3	70	49	30	55	40	30	35	34	35	17
5	4	60	40	25	49	19	25	30	32	26	16
6	5	50	19	20	40	15	20	20	30	24	15
7	6	40	18	19	35	12	17	19	28	17	14
8	7	30	17	15	18	8	15	15	26	15	13
9	8	20	16	10	16	6	10	10	24	12	12
10	9	10	15	5	14	5	5	5	22	7	11
11	10 (always)	0	0	0	0	0	0	0	20	5	10

## Sheet: 3. Low posture
Dog	Number of sessions (out of 10 sessions) in which this occurs	Index	exp2	exp4	exp6	exp7	exp8	exp10	exp12	exp13	exp14	exp16	exp17	exp19	exp20
1	0 (never)	100	100	100	100	100	100	90	100	95	100	100	100	80	75
2	1	90	25	42	49	20	85	40	20	45	9	50	80	75	9
3	2	80	20	41	19	19	79	19	10	25	8	8	49	8	8
4	3	70	19	40	15	18	45	17	8	19	7	7	30	7	7
5	4	60	18	20	10	17	19	15	6	10	6	6	19	6	6
6	5	50	17	19	5	16	15	13	5	5	5	5	15	5	5
7	6	40	16	18	4	15	10	12	4	4	4	4	10	4	4
8	7	30	15	17	3	14	8	9	3	3	3	3	5	3	3
9	8	20	14	16	2	13	7	6	2	2	2	2	2	2	2
10	9	10	13	15	1	12	5	3	1	1	1	1	1	1	1
11	10 (always)	0	0	0	0	0	0	0	0	0	0	0	0	0	0

## Sheet: 4. Interaction with handler
Dog	Number of sessions (out of 10 sessions) in which this occurs	Index	exp4	exp7	exp8	exp10	exp12	exp14	exp20
1	0 (never)	100	80	100	80	75	49	80	75
2	1	90	66	90	75	70	30	50	9
3	2	80	65	79	70	40	20	40	8
4	3	70	60	25	60	30	14	20	7
5	4	60	50	20	55	19	12	15	6
6	5	50	24	19	50	15	10	10	5
7	6	40	23	17	40	12	8	8	4
8	7	30	22	15	30	9	6	6	3
9	8	20	21	13	19	7	4	4	2
10	9	10	20	11	18	4	2	2	1
11	10 (always)	0	19	0	15	0	0	0	0

## Sheet: 5. Interaction with client
Dog	Number of sessions (out of 10 sessions) in which this occurs	Index	exp2	exp4	exp6	exp7	exp8	exp10	exp12	exp14	exp16	exp17	exp20
1	0 (never)	100	0	50	0	20	0	10	0	19	10	20	0
2	1	90	12	51	5	25	5	15	19	20	15	30	1
3	2	80	13	52	10	30	10	17	20	25	20	40	2
4	3	70	14	53	19	35	15	19	49	30	25	45	3
5	4	60	20	54	20	40	20	30	50	40	30	50	4
6	5	50	50	55	30	50	40	40	55	50	40	60	5
7	6	40	60	56	60	60	50	60	60	60	50	80	6
8	7	30	70	57	79	70	60	70	65	65	55	85	7
9	8	20	80	58	80	80	80	80	70	70	60	90	15
10	9	10	90	59	85	90	90	90	75	79	70	95	45
11	10 (always)	0	100	90	90	100	95	100	80	80	75	100	80

## Sheet: 6. Lying down
Dog	Number of sessions (out of 10 sessions) in which this occurs	Index	exp4	exp8	exp12	exp14	exp16	exp17	exp19
1	0 (never)	100	15	15	49	20	15	60	0
2	1	90	18	19	50	30	20	61	5
3	2	80	19	20	52	35	22	62	10
4	3	70	20	25	54	40	25	63	15
5	4	60	21	30	58	45	30	64	30
6	5	50	22	35	60	50	40	65	45
7	6	40	23	40	62	60	50	66	50
8	7	30	24	49	64	65	60	67	55
9	8	20	25	50	66	70	70	68	60
10	9	10	30	76	70	75	80	69	65
11	10 (always)	0	49	80	79	79	100	70	75

## Sheet: 7. Avoidance_Backing up
Dog	Number of sessions (out of 10 sessions) in which this occurs	Index	exp2	exp4	exp6	exp7	exp8	exp10	exp12	exp13	exp14	exp16	exp17	exp19	exp20
1	0 (never)	100	80	50	100	100	100	80	100	50	90	100	80	80	80
2	1	90	79	29	79	90	95	40	80	49	19	80	70	75	19
3	2	80	78	28	49	89	90	30	49	30	8	20	60	8	15
4	3	70	49	27	19	49	80	19	19	20	7	7	49	7	7
5	4	60	19	26	15	40	75	15	18	6	6	6	45	6	6
6	5	50	18	25	12	35	60	12	11	5	5	5	40	5	5
7	6	40	17	24	10	19	49	8	10	4	4	4	25	4	4
8	7	30	16	23	5	17	40	6	3	3	3	3	20	3	3
9	8	20	15	22	2	15	30	4	2	2	2	2	19	2	2
10	9	10	14	21	1	13	25	2	1	1	1	1	17	1	1
11	10 (always)	0	0	19	0	0	20	0	0	0	0	0	15	0	0

## Sheet: 8. Yawning
Dog	Number of sessions (out of 10 sessions) in which this occurs	Index	exp2	exp4	exp6	exp7	exp8	exp10	exp13	exp14	exp16	exp19	exp20
1	0 (never)	100	100	80	100	100	80	90	49	100	100	75	75
2	1	90	80	70	50	79	75	79	45	40	49	50	9
3	2	80	79	60	30	49	70	49	40	20	40	30	8
4	3	70	78	50	15	45	65	44	25	19	30	7	7
5	4	60	49	19	10	43	60	43	20	16	25	6	6
6	5	50	19	15	5	19	50	42	19	12	19	5	5
7	6	40	18	14	4	17	40	40	15	10	15	4	4
8	7	30	17	13	3	15	35	19	10	8	10	3	3
9	8	20	16	12	2	13	30	10	2	6	8	2	2
10	9	10	15	11	1	11	25	5	1	3	4	1	1
11	10 (always)	0	2	0	20	0	0	0	0	5	0	0	5

## Sheet: 9. Self-grooming
Dog	Number of sessions (out of 10 sessions) in which this occurs	Index	exp2	exp4	exp6	exp7	exp8	exp10	exp12	exp13	exp14	exp16	exp19	exp20
1	0 (never)	100	100	80	90	100	80	90	79	50	100	100	80	75
2	1	90	79	49	30	49	78	70	70	45	80	80	75	9
3	2	80	78	48	20	19	70	40	60	40	70	50	60	8
4	3	70	49	47	15	17	50	19	50	30	40	45	30	7
5	4	60	40	20	10	15	45	17	35	20	30	35	6	6
6	5	50	19	15	5	13	25	15	25	19	19	25	5	5
7	6	40	18	14	4	11	20	13	19	15	15	20	4	4
8	7	30	17	13	3	9	19	10	17	10	12	19	3	3
9	8	20	16	12	2	7	18	7	15	2	10	15	2	2
10	9	10	15	11	1	5	17	5	14	1	8	10	1	1
11	10 (always)	0	0	10	0	0	15	0	10	0	5	0	0	0

## Sheet: 10. Panting
Dog	Number of sessions (out of 10 sessions) in which this occurs	Index	exp2	exp4	exp6	exp7	exp8	exp10	exp12	exp13	exp14	exp16	exp17	exp19	exp20
1	0 (never)	100	90	80	100	100	80	100	100	45	80	100	60	80	75
2	1	90	89	52	90	79	75	79	99	40	49	85	50	75	9
3	2	80	80	51	80	49	70	60	98	35	40	80	30	60	8
4	3	70	50	50	79	30	60	45	50	30	35	50	25	40	7
5	4	60	19	49	49	19	55	40	20	20	30	40	22	10	6
6	5	50	18	25	19	17	50	20	5	19	20	25	20	5	5
7	6	40	17	24	10	15	45	19	4	15	19	19	19	4	4
8	7	30	16	23	5	13	40	15	3	10	15	18	17	3	3
9	8	20	15	22	2	11	30	10	2	5	12	17	15	2	2
10	9	10	14	21	1	9	25	5	1	1	11	16	13	1	1
11	10 (always)	0	0	20	0	0	20	0	0	0	10	0	10	0	0

[truncated: 9 more sheets: 11. High, tight and fast wag, 12. Low, tight and fast wa, 13. Sniffing the ground, 14. Play behavior, 15. Lip lick, 16. Body shake, 17. Slowed movement, 18. Vocalisation to person, 19. Out of sight]
